# Supplementary material for: ﻿New species and records of Chapsa (Graphidaceae) in China
Source: MycoKeys. 2021 Dec 10;85:73–85. doi: 10.3897/mycokeys.85.76040 (PMC8683392; doi:10.3897/mycokeys.85.76040)
Supplement: XML Treatment for Chapsa murielongata [file mycokeys.85.76040-treatment1.xml]

<!DOCTYPE tp:taxon-treatment
  PUBLIC "-//TaxonX//DTD Taxonomic Treatment Publishing DTD v0 20100105//EN" "tax-treatment-NSO.dtd">
<tp:taxon-treatment xmlns:tp="http://www.plazi.org/taxpub"><tp:treatment-meta><kwd-group><label>Taxon classification</label><kwd>
                <named-content content-type="kingdom">Fungi</named-content>
              </kwd><kwd>
                <named-content content-type="order">Ostropales</named-content>
              </kwd><kwd>
                <named-content content-type="family">Graphidaceae</named-content>
              </kwd></kwd-group><mixed-citation publication-type="journal"><person-group><name><surname>Dou*</surname><given-names>Ming-Zhu</given-names></name><name><surname>Li*</surname><given-names>Min</given-names></name><name><surname>Jia</surname><given-names>Ze-Feng</given-names></name></person-group><article-title>﻿New species and records of <italic><tp:taxon-name><tp:taxon-name-part taxon-name-part-type="genus" reg="Chapsa">Chapsa</tp:taxon-name-part></tp:taxon-name></italic> (<tp:taxon-name><tp:taxon-name-part taxon-name-part-type="family">Graphidaceae</tp:taxon-name-part></tp:taxon-name>) in China</article-title><source>MycoKeys</source><day>10</day><month>12</month><year>2021</year><volume>85</volume><fpage>73</fpage><lpage>85</lpage><pub-id pub-id-type="doi">10.3897/mycokeys.85.76040</pub-id></mixed-citation></tp:treatment-meta><tp:nomenclature><label>﻿</label><tp:taxon-name>
              <object-id xmlns:xlink="http://www.w3.org/1999/xlink" content-type="arpha" xlink:type="simple">21828E61-FDA6-5856-94A0-7F50A7BDBDAE</object-id>
              <tp:taxon-name-part taxon-name-part-type="genus" reg="Chapsa">Chapsa</tp:taxon-name-part>
              <tp:taxon-name-part taxon-name-part-type="species" reg="murielongata">murielongata</tp:taxon-name-part>
              <object-id xmlns:xlink="http://www.w3.org/1999/xlink" xlink:type="simple">Fungal Names: FN 570754</object-id>
            </tp:taxon-name><tp:taxon-authority>M.Z. Dou &amp; M. Li</tp:taxon-authority><tp:taxon-status xmlns:xlink="http://www.w3.org/1999/xlink" xlink:type="simple">sp. nov.</tp:taxon-status><xref ref-type="fig" rid="F2">Figure 2</xref></tp:nomenclature><tp:treatment-sec sec-type="etymology" id="SECID0EHLAG"><title>Etymology.</title><p>The specific epithet <italic>murioelongata</italic> refers to the elongate, muriform ascospores.</p></tp:treatment-sec><tp:treatment-sec sec-type="material" id="SECID0EPLAG"><title>Type.</title><p>China. Hainan Province: Ledong County, Jianfengling National Forest Park, <named-content xmlns:xlink="http://www.w3.org/1999/xlink" content-type="dwc:verbatimCoordinates" xlink:type="simple"><named-content content-type="geo-json" specific-use="{&#34;type&#34;:&#34;Point&#34;,&#34;coordinates&#34;:[108.876944,18.710833]}" id="NCID0EYLAG" xlink:type="simple">18°42'39"N, 108°52'37"E</named-content></named-content>, alt. 760 m, on bark, 09 Dec 2019, Y. H. Ju <ext-link xmlns:xlink="http://www.w3.org/1999/xlink" ext-link-type="gen" xlink:href="HN19222" xlink:type="simple">HN19222</ext-link> (<abbrev xmlns:xlink="http://www.w3.org/1999/xlink" xlink:title="Liaocheng University College of Life Sciences Fungarium" id="ABBRID0E4LAG" xlink:type="simple">LCUF</abbrev>: holotype: <ext-link xmlns:xlink="http://www.w3.org/1999/xlink" ext-link-type="gen" xlink:href="HN19222" xlink:type="simple">HN19222</ext-link>; GenBank <ext-link xmlns:xlink="http://www.w3.org/1999/xlink" ext-link-type="gen" xlink:href="MW009102" xlink:type="simple">MW009102</ext-link> for ITS and <ext-link xmlns:xlink="http://www.w3.org/1999/xlink" ext-link-type="gen" xlink:href="MW010271" xlink:type="simple">MW010271</ext-link> for LSU).</p></tp:treatment-sec><tp:treatment-sec sec-type="description" id="SECID0EBMAG"><title>Description.</title><p>Thallus corticolous, crustose, olive-grey, surface dull, smooth to uneven, ecorticate. Apothecia erumpent, dispersed or two to four aggregated, rounded, 1–3 mm diam.; thalline margin lobed with white felt-like inner surface, lobes strongly backward curved; disc flesh-coloured, covered by thick, white pruina. Exciple 80–105 μm wide laterally, dark brown; epihymenium 20–40 μm high, with coarse greyish granules; hymenium clear, 110–170 μm high, non-amyloid; hypothecium colourless, 10–30 μm high; paraphyses simple, tips unbranched; periphysoides present, 5–30 μm long. Asci 4–6 (8)-spored, clavate, 100–120 × 35–50 μm; ascospores hyaline, bacillary with rounded to subacute ends, submuriform with 20–25 transverse septa and 0–2 longitudinal septa per segment, 75–105 × 9.5–16 μm, non-halonate, I-. Pycnidia not observed.</p><fig id="F2" position="float" orientation="portrait"><object-id xmlns:xlink="http://www.w3.org/1999/xlink" content-type="doi" xlink:type="simple">10.3897/mycokeys.85.76040.figure2</object-id><object-id xmlns:xlink="http://www.w3.org/1999/xlink" content-type="arpha" xlink:type="simple">EFDAD047-E9DE-5C07-B3A4-18EA653F77E1</object-id><label>Figure 2.</label><caption><p><italic><tp:taxon-name><tp:taxon-name-part taxon-name-part-type="genus" reg="Chapsa">Chapsa</tp:taxon-name-part><tp:taxon-name-part taxon-name-part-type="species" reg="murioelongata">murioelongata</tp:taxon-name-part></tp:taxon-name></italic> (<abbrev xmlns:xlink="http://www.w3.org/1999/xlink" xlink:title="Liaocheng University College of Life Sciences Fungarium" id="ABBRID0EZMAG" xlink:type="simple">LCUF</abbrev><ext-link xmlns:xlink="http://www.w3.org/1999/xlink" ext-link-type="gen" xlink:href="HN19222" xlink:type="simple">HN19222</ext-link>) <bold>A</bold> habit of thallus with apothecia at different developmental stages <bold>B</bold> apothecium (the pruina of the disc partly scraped off) <bold>C</bold> section of apothecium with periphysoids (direction of arrow) <bold>D</bold> paraphyses <bold>E</bold> an ascus containing six ascospores <bold>F</bold> ascospore. Scale bars: 3 mm (<bold>A</bold>); 0.5 mm (<bold>B</bold>); 50 μm (<bold>C</bold>); 8 μm (<bold>D</bold>); 30 μm (<bold>E</bold>); 25 μm (<bold>F</bold>).</p></caption><graphic xmlns:xlink="http://www.w3.org/1999/xlink" xlink:href="mycokeys-85-073-g002.jpg" position="float" orientation="portrait" xlink:type="simple" id="oo_621464.jpg"><uri content-type="original_file" xlink:type="simple">https://binary.pensoft.net/fig/621464</uri></graphic></fig></tp:treatment-sec><tp:treatment-sec sec-type="chemistry" id="SECID0E1NAG"><title>Chemistry.</title><p>Thallus K-, C-, PD-; no compounds detectable by TLC.</p></tp:treatment-sec><tp:treatment-sec sec-type="ecology" id="SECID0E6NAG"><title>Ecology and distribution.</title><p>On the bark in semi-exposed forest of Hainan Province.</p></tp:treatment-sec><tp:treatment-sec sec-type="material" id="SECID0EEOAG"><title>Additional specimens examined.</title><p>China. Hainan Province: Changjiang County, Bawangling Nature Reserve, Yajia Scenic Area, <named-content xmlns:xlink="http://www.w3.org/1999/xlink" content-type="dwc:verbatimCoordinates" xlink:type="simple"><named-content content-type="geo-json" specific-use="{&#34;type&#34;:&#34;Point&#34;,&#34;coordinates&#34;:[109.117778,10.081667]}" id="NCID0ENOAG" xlink:type="simple">10°04'54"N, 109°07'04"E</named-content></named-content>, alt. 810 m, on bark, 08 Dec 2019, Y. H. Ju <ext-link xmlns:xlink="http://www.w3.org/1999/xlink" ext-link-type="gen" xlink:href="HN19167" xlink:type="simple">HN19167</ext-link> (<abbrev xmlns:xlink="http://www.w3.org/1999/xlink" xlink:title="Liaocheng University College of Life Sciences Fungarium" id="ABBRID0ESOAG" xlink:type="simple">LCUF</abbrev>); China. Hainan Province: Lingshui County, Diaoluo Mountain, <named-content xmlns:xlink="http://www.w3.org/1999/xlink" content-type="dwc:verbatimCoordinates" xlink:type="simple"><named-content content-type="geo-json" specific-use="{&#34;type&#34;:&#34;Point&#34;,&#34;coordinates&#34;:[109.867222,18.726389]}" id="NCID0EZOAG" xlink:type="simple">18°43'35"N, 109°52'02"E</named-content></named-content>, alt. 900 m, on bark, 14 Dec 2019, M. Li <ext-link xmlns:xlink="http://www.w3.org/1999/xlink" ext-link-type="gen" xlink:href="HN19682" xlink:type="simple">HN19682</ext-link> (<abbrev xmlns:xlink="http://www.w3.org/1999/xlink" xlink:title="Liaocheng University College of Life Sciences Fungarium" id="ABBRID0E5OAG" xlink:type="simple">LCUF</abbrev>) (GenBank <ext-link xmlns:xlink="http://www.w3.org/1999/xlink" ext-link-type="gen" xlink:href="MW009103" xlink:type="simple">MW009103</ext-link> for ITS and <ext-link xmlns:xlink="http://www.w3.org/1999/xlink" ext-link-type="gen" xlink:href="MW010269" xlink:type="simple">MW010269</ext-link> for LSU).</p></tp:treatment-sec><tp:treatment-sec sec-type="notes" id="SECID0ECPAG"><title>Note.</title><p><italic><tp:taxon-name><tp:taxon-name-part taxon-name-part-type="genus" reg="Chapsa">Chapsa</tp:taxon-name-part><tp:taxon-name-part taxon-name-part-type="species" reg="murioelongata">murioelongata</tp:taxon-name-part></tp:taxon-name></italic> is characterised by its olive-grey thallus; white pruinose discs; distinct periphysoids; clear hymenium; 4–8-spored asci; submuriform ascospores with 20–25 transverse septa and 0–2 longitudinal septa per segment. <italic><tp:taxon-name><tp:taxon-name-part taxon-name-part-type="genus" reg="Chapsa">Chapsa</tp:taxon-name-part><tp:taxon-name-part taxon-name-part-type="species" reg="microspora">microspora</tp:taxon-name-part></tp:taxon-name></italic> Kalb, <italic><tp:taxon-name><tp:taxon-name-part taxon-name-part-type="genus" reg="Chapsa">C.</tp:taxon-name-part><tp:taxon-name-part taxon-name-part-type="species" reg="asteliae">asteliae</tp:taxon-name-part></tp:taxon-name></italic> (Kantvilas &amp; Vězda) Mangold, <italic><tp:taxon-name><tp:taxon-name-part taxon-name-part-type="genus" reg="Astrochapsa">Astrochapsa</tp:taxon-name-part><tp:taxon-name-part taxon-name-part-type="species" reg="elongata">elongata</tp:taxon-name-part></tp:taxon-name></italic> Poengs. &amp; Lumbsch and <italic><tp:taxon-name><tp:taxon-name-part taxon-name-part-type="genus" reg="Chapsa">C.</tp:taxon-name-part><tp:taxon-name-part taxon-name-part-type="species" reg="patens">patens</tp:taxon-name-part></tp:taxon-name></italic> are morphologically similar to the new species. <italic><tp:taxon-name><tp:taxon-name-part taxon-name-part-type="genus" reg="Chapsa">Chapsa</tp:taxon-name-part><tp:taxon-name-part taxon-name-part-type="species" reg="microspora">microspora</tp:taxon-name-part></tp:taxon-name></italic> can be distinguished from <italic><tp:taxon-name><tp:taxon-name-part taxon-name-part-type="genus" reg="Chapsa">C.</tp:taxon-name-part><tp:taxon-name-part taxon-name-part-type="species" reg="murioelongata">murioelongata</tp:taxon-name-part></tp:taxon-name></italic> by the smaller apothecia (0.6–1.2 mm diam.), transversely septate and smaller ascospores (7–9 × 4 μm) (<xref ref-type="bibr" rid="B15">Lumbsch et al. 2011</xref>). <italic><tp:taxon-name><tp:taxon-name-part taxon-name-part-type="genus" reg="Chapsa">Chapsa</tp:taxon-name-part><tp:taxon-name-part taxon-name-part-type="species" reg="asteliae">asteliae</tp:taxon-name-part></tp:taxon-name></italic> differs in amyloid and shorter ascospores (30–80 μm) (<xref ref-type="bibr" rid="B10">Kantvilas and Vězda 2000</xref>; <xref ref-type="bibr" rid="B16">Mangold 2008</xref>). <italic><tp:taxon-name><tp:taxon-name-part taxon-name-part-type="genus" reg="Astrochapsa">Astrochapsa</tp:taxon-name-part><tp:taxon-name-part taxon-name-part-type="species" reg="elongata">elongata</tp:taxon-name-part></tp:taxon-name></italic> differs from <italic><tp:taxon-name><tp:taxon-name-part taxon-name-part-type="genus" reg="Chapsa">C.</tp:taxon-name-part><tp:taxon-name-part taxon-name-part-type="species" reg="murioelongata">murioelongata</tp:taxon-name-part></tp:taxon-name></italic> in having shorter ascospores (40–65 μm) and less longitudinal septa per segment (0–1) (<xref ref-type="bibr" rid="B22">Poengsungnoen et al. 2019</xref>). <italic><tp:taxon-name><tp:taxon-name-part taxon-name-part-type="genus" reg="Chapsa">Chapsa</tp:taxon-name-part><tp:taxon-name-part taxon-name-part-type="species" reg="patens">patens</tp:taxon-name-part></tp:taxon-name></italic> differs from <italic><tp:taxon-name><tp:taxon-name-part taxon-name-part-type="genus" reg="Chapsa">C.</tp:taxon-name-part><tp:taxon-name-part taxon-name-part-type="species" reg="murioelongata">murioelongata</tp:taxon-name-part></tp:taxon-name></italic> chiefly in the single-spored asci and broader ascospores (22–35 μm) (<xref ref-type="bibr" rid="B2">Frisch 2006</xref>).</p><p>Blast searches of nuLSU sequences indicate <italic><tp:taxon-name><tp:taxon-name-part taxon-name-part-type="genus" reg="Chapsa">Chapsa</tp:taxon-name-part><tp:taxon-name-part taxon-name-part-type="species" reg="murioelongata">murioelongata</tp:taxon-name-part></tp:taxon-name></italic> has close affinities with <italic><tp:taxon-name><tp:taxon-name-part taxon-name-part-type="genus" reg="Chapsa">C.</tp:taxon-name-part><tp:taxon-name-part taxon-name-part-type="species" reg="patens">patens</tp:taxon-name-part></tp:taxon-name></italic> (98.36% identity), <italic><tp:taxon-name><tp:taxon-name-part taxon-name-part-type="genus" reg="Chapsa">C.</tp:taxon-name-part><tp:taxon-name-part taxon-name-part-type="species" reg="wolseleyana">wolseleyana</tp:taxon-name-part></tp:taxon-name></italic> (95.63% identity), <italic><tp:taxon-name><tp:taxon-name-part taxon-name-part-type="genus" reg="Chapsa">C.</tp:taxon-name-part><tp:taxon-name-part taxon-name-part-type="species" reg="leprocarpa">leprocarpa</tp:taxon-name-part></tp:taxon-name></italic> (91.97% identity) and <italic><tp:taxon-name><tp:taxon-name-part taxon-name-part-type="genus" reg="Chapsa">C.</tp:taxon-name-part><tp:taxon-name-part taxon-name-part-type="species" reg="indica">indica</tp:taxon-name-part></tp:taxon-name></italic> (90.81% identity), so all these species were included in the phylogenetic analyses. <italic><tp:taxon-name><tp:taxon-name-part taxon-name-part-type="genus" reg="Chapsa">Chapsa</tp:taxon-name-part><tp:taxon-name-part taxon-name-part-type="species" reg="murioelongata">murioelongata</tp:taxon-name-part></tp:taxon-name></italic> was well separated from any other species in the tree and strongly supported as the monophyletic (<abbrev xmlns:xlink="http://www.w3.org/1999/xlink" xlink:title="posterior probabilities" id="ABBRID0EAWAG" xlink:type="simple">PP</abbrev> = 1; <abbrev xmlns:xlink="http://www.w3.org/1999/xlink" xlink:title="Maximum Likelihood" id="ABBRID0EEWAG" xlink:type="simple">ML</abbrev> = 100%).</p></tp:treatment-sec><ref-list><ref id="B15"><mixed-citation xmlns:xlink="http://www.w3.org/1999/xlink" xlink:type="simple"><person-group><name name-style="western"><surname>Lumbsch</surname><given-names>HT</given-names></name><name name-style="western"><surname>Ahti</surname><given-names>T</given-names></name><name name-style="western"><surname>Altermann</surname><given-names>S</given-names></name><name name-style="western"><surname>De Paz</surname><given-names>GA</given-names></name><name name-style="western"><surname>Aptroot</surname><given-names>A</given-names></name><name name-style="western"><surname>Arup</surname><given-names>U et al.</given-names></name></person-group> (<year>2011</year>) <article-title>One hundred new species of lichenized fungi: a signature of undiscovered global diversity.</article-title><source>Phytotaxa</source><volume>18</volume>: <fpage>36</fpage>–<lpage>40</lpage>. <ext-link xlink:type="simple" ext-link-type="doi" xlink:href="10.11646/phytotaxa.18.1.1">https://doi.org/10.11646/phytotaxa.18.1.1</ext-link></mixed-citation></ref><ref id="B10"><mixed-citation xmlns:xlink="http://www.w3.org/1999/xlink" xlink:type="simple"><person-group><name name-style="western"><surname>Kantvilas</surname><given-names>G</given-names></name><name name-style="western"><surname>Vězda</surname><given-names>A</given-names></name></person-group> (<year>2000</year>) <article-title>Studies on the lichen family <tp:taxon-name><tp:taxon-name-part taxon-name-part-type="family">Thelotremataceae</tp:taxon-name-part></tp:taxon-name> in Tasmania. The genus <italic><tp:taxon-name><tp:taxon-name-part taxon-name-part-type="genus">Chroodiscus</tp:taxon-name-part></tp:taxon-name></italic> and its relatives.</article-title><source>Lichenologist</source><volume>32</volume>(<issue>4</issue>): <fpage>325</fpage>–<lpage>357</lpage>. <ext-link xlink:type="simple" ext-link-type="doi" xlink:href="10.1006/lich.2000.0274">https://doi.org/10.1006/lich.2000.0274</ext-link></mixed-citation></ref><ref id="B16"><mixed-citation xmlns:xlink="http://www.w3.org/1999/xlink" xlink:type="simple"><person-group><name name-style="western"><surname>Mangold</surname><given-names>A</given-names></name></person-group> (<year>2008</year>) Taxonomic studies on members of Thelotrematoid <tp:taxon-name><tp:taxon-name-part taxon-name-part-type="order">Ostropales</tp:taxon-name-part></tp:taxon-name> (Lichenized <tp:taxon-name><tp:taxon-name-part taxon-name-part-type="phylum">Ascomycota</tp:taxon-name-part></tp:taxon-name>) in Australia. PhD Thesis, University of Duisburg, Essen.</mixed-citation></ref><ref id="B22"><mixed-citation xmlns:xlink="http://www.w3.org/1999/xlink" xlink:type="simple"><person-group><name name-style="western"><surname>Poengsungnoen</surname><given-names>V</given-names></name><name name-style="western"><surname>Buaruang</surname><given-names>K</given-names></name><name name-style="western"><surname>Vongshewarat</surname><given-names>K</given-names></name><name name-style="western"><surname>Sangvichien</surname><given-names>K</given-names></name><name name-style="western"><surname>Boonpragob</surname><given-names>K</given-names></name><name name-style="western"><surname>Mongkolsuk</surname><given-names>P</given-names></name><name name-style="western"><surname>Lumbsch</surname><given-names>HT</given-names></name></person-group> (<year>2019</year>) <article-title>Three new crustose lichens from Thailand.</article-title><source>The Bryologist</source><volume>122</volume>(<issue>3</issue>): <fpage>451</fpage>–<lpage>456</lpage>. <ext-link xlink:type="simple" ext-link-type="doi" xlink:href="10.1639/0007-2745-122.3.451">https://doi.org/10.1639/0007-2745-122.3.451</ext-link></mixed-citation></ref><ref id="B2"><mixed-citation xmlns:xlink="http://www.w3.org/1999/xlink" xlink:type="simple"><person-group><name name-style="western"><surname>Frisch</surname><given-names>A</given-names></name></person-group> (<year>2006</year>) <article-title>Contribution towards a new systematic of the lichen family <tp:taxon-name><tp:taxon-name-part taxon-name-part-type="family">Thelotremataceae</tp:taxon-name-part></tp:taxon-name>. I. The lichen family <tp:taxon-name><tp:taxon-name-part taxon-name-part-type="family">Thelotremataceae</tp:taxon-name-part></tp:taxon-name> in Africa.</article-title><source>Bibliotheca Lichenologica</source><volume>92</volume>: <fpage>1</fpage>–<lpage>370</lpage>.</mixed-citation></ref></ref-list></tp:taxon-treatment>
