# Supplementary material for: ﻿New species and records of Chapsa (Graphidaceae) in China
Source: MycoKeys. 2021 Dec 10;85:73–85. doi: 10.3897/mycokeys.85.76040 (PMC8683392; doi:10.3897/mycokeys.85.76040)
Supplement: XML Treatment for Chapsa wolseleyana [file mycokeys.85.76040-treatment2.xml]

<!DOCTYPE tp:taxon-treatment
  PUBLIC "-//TaxonX//DTD Taxonomic Treatment Publishing DTD v0 20100105//EN" "tax-treatment-NSO.dtd">
<tp:taxon-treatment xmlns:tp="http://www.plazi.org/taxpub"><tp:treatment-meta><kwd-group><label>Taxon classification</label><kwd>
                <named-content content-type="kingdom">Fungi</named-content>
              </kwd><kwd>
                <named-content content-type="order">Ostropales</named-content>
              </kwd><kwd>
                <named-content content-type="family">Graphidaceae</named-content>
              </kwd></kwd-group><mixed-citation publication-type="journal"><person-group><name><surname>Dou*</surname><given-names>Ming-Zhu</given-names></name><name><surname>Li*</surname><given-names>Min</given-names></name><name><surname>Jia</surname><given-names>Ze-Feng</given-names></name></person-group><article-title>﻿New species and records of <italic><tp:taxon-name><tp:taxon-name-part taxon-name-part-type="genus" reg="Chapsa">Chapsa</tp:taxon-name-part></tp:taxon-name></italic> (<tp:taxon-name><tp:taxon-name-part taxon-name-part-type="family">Graphidaceae</tp:taxon-name-part></tp:taxon-name>) in China</article-title><source>MycoKeys</source><day>10</day><month>12</month><year>2021</year><volume>85</volume><fpage>73</fpage><lpage>85</lpage><pub-id pub-id-type="doi">10.3897/mycokeys.85.76040</pub-id></mixed-citation></tp:treatment-meta><tp:nomenclature><label>﻿</label><tp:taxon-name>
              <object-id xmlns:xlink="http://www.w3.org/1999/xlink" content-type="arpha" xlink:type="simple">A4D52B9B-0B9F-562A-98A4-9C5C6DB8B6F7</object-id>
              <tp:taxon-name-part taxon-name-part-type="genus" reg="Chapsa">Chapsa</tp:taxon-name-part>
              <tp:taxon-name-part taxon-name-part-type="species" reg="wolseleyana">wolseleyana</tp:taxon-name-part>
            </tp:taxon-name><tp:taxon-authority>Weerakoon, Lumbsch &amp; Lücking, in Weerakoon, Rivas Plata, Lumbsch &amp; Lücking, Lichenologist 44(3): 377 (2012)</tp:taxon-authority><xref ref-type="fig" rid="F3">Figure 3</xref><tp:nomenclature-citation-list><tp:nomenclature-citation><tp:taxon-name>
                  <tp:taxon-name-part taxon-name-part-type="genus" reg="Astrochapsa">Astrochapsa</tp:taxon-name-part>
                  <tp:taxon-name-part taxon-name-part-type="species" reg="wolseleyana">wolseleyana</tp:taxon-name-part>
                </tp:taxon-name><comment>(Weerakoon, Lumbsch &amp; Lücking) Parnmen, Lücking &amp; Lumbsch, in Parnmen et al., PLoS ONE 7(12): 10 (2012)</comment></tp:nomenclature-citation></tp:nomenclature-citation-list></tp:nomenclature><tp:treatment-sec sec-type="description" id="SECID0ECYAG"><title>Description.</title><p>Thallus crustose, corticolous, grey-brown, surface dull to slightly shiny, uneven, fissured. Apothecia erumpent, dispersed, sometimes two or three fused, mostly rounded to seldom slightly angular, 0.7–1.2 mm diam.; thalline margin raised to lobulate, lobes erected to recurved, inner part brown, covered with rose-red or white pruina; disc exposed, rose-red, covered with thick, rose-red pruina. Exciple fused, cupular, laterally 180–250 μm wide, yellowish-brown to brown; epihymenium rose-red with granules, 20–50 μm high, K+ green; hymenium 140–230 μm high, clear, colourless, non-amyloid; hypothecium indistinct; paraphyses septate, tips rose-red and moniliform with oval or rectangular cells; periphysoides present, 50–100 μm long. Asci clavate, 1-spored, 110–135 × 35–50 μm; ascospores densely muriform, oblong-ellipsoid, with hemispherical to roundish ends, 105–130 × 30–45 μm, first reddish, becoming hyaline to slightly olive-brown at maturity, I-. Pycnidia not observed.</p><fig id="F3" position="float" orientation="portrait"><object-id xmlns:xlink="http://www.w3.org/1999/xlink" content-type="doi" xlink:type="simple">10.3897/mycokeys.85.76040.figure3</object-id><object-id xmlns:xlink="http://www.w3.org/1999/xlink" content-type="arpha" xlink:type="simple">F9BF6CBF-EEE2-5F84-A336-57618FCA4852</object-id><label>Figure 3.</label><caption><p><italic><tp:taxon-name><tp:taxon-name-part taxon-name-part-type="genus" reg="Chapsa">Chapsa</tp:taxon-name-part><tp:taxon-name-part taxon-name-part-type="species" reg="wolseleyana">wolseleyana</tp:taxon-name-part></tp:taxon-name></italic> (<abbrev xmlns:xlink="http://www.w3.org/1999/xlink" xlink:title="Liaocheng University College of Life Sciences Fungarium" id="ABBRID0E1YAG" xlink:type="simple">LCUF</abbrev> FJ19148-b) <bold>A</bold> habit of thallus with apothecia <bold>B</bold> apothecia at different developmental stages <bold>C</bold> apothecium (part of pruina scraped off) <bold>D</bold> section of apothecium with periphysoids (direction of arrow) <bold>E</bold> paraphyses <bold>F</bold> young and mature ascospores. Scale bars: 1.5 mm (<bold>A</bold>); 1 mm (<bold>B</bold>); 0.25 mm (<bold>C</bold>); 120 μm (<bold>D</bold>); 10 μm (<bold>E</bold>); 25 μm (<bold>F</bold>).</p></caption><graphic xmlns:xlink="http://www.w3.org/1999/xlink" xlink:href="mycokeys-85-073-g003.jpg" position="float" orientation="portrait" xlink:type="simple" id="oo_621465.jpg"><uri content-type="original_file" xlink:type="simple">https://binary.pensoft.net/fig/621465</uri></graphic></fig></tp:treatment-sec><tp:treatment-sec sec-type="chemistry" id="SECID0E2ZAG"><title>Chemistry.</title><p>No substances detected by TLC but apothecial disc with pigment producing K+ yellow-green efflux, suggesting presence of isohypocrelline.</p></tp:treatment-sec><tp:treatment-sec sec-type="ecology" id="SECID0EA1AG"><title>Ecology and distribution.</title><p>Growing on bark exposed to wind and high light intensity in montane forests. Worldwide distribution: Sri Lanka (<xref ref-type="bibr" rid="B29">Weerakoon et al. 2012</xref>) and newly reported for China.</p></tp:treatment-sec><tp:treatment-sec sec-type="material" id="SECID0EK1AG"><title>Selected specimens examined.</title><p>China. Fujian Province: Quanzhou City, Jiuxian Mountain, Reflecting Pool, <named-content xmlns:xlink="http://www.w3.org/1999/xlink" content-type="dwc:verbatimCoordinates" xlink:type="simple"><named-content content-type="geo-json" specific-use="{&#34;type&#34;:&#34;Point&#34;,&#34;coordinates&#34;:[118.120556,25.715833]}" id="NCID0ET1AG" xlink:type="simple">25°42'57"N, 118°07'14"E</named-content></named-content>, alt. 1540 m, on bark, 5 Jul 2019, F.Y. Liu FJ19148-b (<abbrev xmlns:xlink="http://www.w3.org/1999/xlink" xlink:title="Liaocheng University College of Life Sciences Fungarium" id="ABBRID0EY1AG" xlink:type="simple">LCUF</abbrev>) (GenBank <ext-link xmlns:xlink="http://www.w3.org/1999/xlink" ext-link-type="gen" xlink:href="MW009106" xlink:type="simple">MW009106</ext-link> for ITS, <ext-link xmlns:xlink="http://www.w3.org/1999/xlink" ext-link-type="gen" xlink:href="MW010270" xlink:type="simple">MW010270</ext-link> for LSU and <ext-link xmlns:xlink="http://www.w3.org/1999/xlink" ext-link-type="gen" xlink:href="MW010279" xlink:type="simple">MW010279</ext-link> for SSU); China. Fujian Province: Quanzhou City, Jiuxian Mountain, Natural Observation Path, <named-content xmlns:xlink="http://www.w3.org/1999/xlink" content-type="dwc:verbatimCoordinates" xlink:type="simple"><named-content content-type="geo-json" specific-use="{&#34;type&#34;:&#34;Point&#34;,&#34;coordinates&#34;:[118.121389,25.712222]}" id="NCID0E61AG" xlink:type="simple">25°42'44"N, 118°07'17"E</named-content></named-content>, alt. 1460 m, on bark, 25 Jul 2019, F.Y. Liu <ext-link xmlns:xlink="http://www.w3.org/1999/xlink" ext-link-type="gen" xlink:href="FJ19158" xlink:type="simple">FJ19158</ext-link> (<abbrev xmlns:xlink="http://www.w3.org/1999/xlink" xlink:title="Liaocheng University College of Life Sciences Fungarium" id="ABBRID0EE2AG" xlink:type="simple">LCUF</abbrev>) (GenBank <ext-link xmlns:xlink="http://www.w3.org/1999/xlink" ext-link-type="gen" xlink:href="MW009078" xlink:type="simple">MW009078</ext-link> for ITS, <ext-link xmlns:xlink="http://www.w3.org/1999/xlink" ext-link-type="gen" xlink:href="MW010273" xlink:type="simple">MW010273</ext-link> for LSU and <ext-link xmlns:xlink="http://www.w3.org/1999/xlink" ext-link-type="gen" xlink:href="MW010277" xlink:type="simple">MW010277</ext-link> for SSU). China. Fujian Province: Quanzhou City, Jiuxian Mountain, Reflecting Pool, <named-content xmlns:xlink="http://www.w3.org/1999/xlink" content-type="dwc:verbatimCoordinates" xlink:type="simple"><named-content content-type="geo-json" specific-use="{&#34;type&#34;:&#34;Point&#34;,&#34;coordinates&#34;:[118.120556,25.715833]}" id="NCID0EL2AG" xlink:type="simple">25°42'57"N, 118°07'14"E</named-content></named-content>, alt. 1540 m, on bark, 25 Jul 2019, F.Y. Liu <ext-link xmlns:xlink="http://www.w3.org/1999/xlink" ext-link-type="gen" xlink:href="FJ19127-2" xlink:type="simple">FJ19127-2</ext-link>, same locality, <ext-link xmlns:xlink="http://www.w3.org/1999/xlink" ext-link-type="gen" xlink:href="FJ19128-2" xlink:type="simple">FJ19128-2</ext-link>, <ext-link xmlns:xlink="http://www.w3.org/1999/xlink" ext-link-type="gen" xlink:href="FJ19141-2" xlink:type="simple">FJ19141-2</ext-link> (<abbrev xmlns:xlink="http://www.w3.org/1999/xlink" xlink:title="Liaocheng University College of Life Sciences Fungarium" id="ABBRID0EQ2AG" xlink:type="simple">LCUF</abbrev>).</p></tp:treatment-sec><tp:treatment-sec sec-type="notes" id="SECID0EU2AG"><title>Note.</title><p><italic><tp:taxon-name><tp:taxon-name-part taxon-name-part-type="genus" reg="Chapsa">Chapsa</tp:taxon-name-part><tp:taxon-name-part taxon-name-part-type="species" reg="wolseleyana">wolseleyana</tp:taxon-name-part></tp:taxon-name></italic> is characterised by its grey-brown, uneven thallus, apothecia with raised to lobed thalline margin, rose-red discs with similar coloured pruina, rose-red epihymenium and paraphyses tips, distinct periphysoids, 1-spored asci, muriform ascospores, red when young and hyaline to olive-brown when old. Only a few species of <italic><tp:taxon-name><tp:taxon-name-part taxon-name-part-type="genus" reg="Chapsa">Chapsa</tp:taxon-name-part></tp:taxon-name></italic> have pigmented discs and among them <italic><tp:taxon-name><tp:taxon-name-part taxon-name-part-type="genus" reg="Chapsa">C.</tp:taxon-name-part><tp:taxon-name-part taxon-name-part-type="species" reg="rubropulveracea">rubropulveracea</tp:taxon-name-part></tp:taxon-name></italic> Hale ex Mangold, Lücking &amp; Lumbsch is morphologically most similar to <italic><tp:taxon-name><tp:taxon-name-part taxon-name-part-type="genus" reg="Chapsa">C.</tp:taxon-name-part><tp:taxon-name-part taxon-name-part-type="species" reg="wolseleyana">wolseleyana</tp:taxon-name-part></tp:taxon-name></italic>, but its thallus is farinose and its ascospores are 8 per ascus, smaller (15–20 ×5–6 μm) and transversely septate (<xref ref-type="bibr" rid="B15">Lumbsch et al. 2011</xref>).</p><p><italic><tp:taxon-name><tp:taxon-name-part taxon-name-part-type="genus" reg="Chapsa">Chapsa</tp:taxon-name-part><tp:taxon-name-part taxon-name-part-type="species" reg="wolseleyana">wolseleyana</tp:taxon-name-part></tp:taxon-name></italic> was transferred to <italic><tp:taxon-name><tp:taxon-name-part taxon-name-part-type="genus" reg="Astrochapsa">Astrochapsa</tp:taxon-name-part></tp:taxon-name></italic>, based on a phenotype-based analysis (not molecular phylogeny) (<xref ref-type="bibr" rid="B20">Parnmen et al. 2012</xref>). However, our phylogenetic analysis shows that this species belongs in <italic><tp:taxon-name><tp:taxon-name-part taxon-name-part-type="genus" reg="Chapsa">Chapsa</tp:taxon-name-part></tp:taxon-name></italic>, rather than <italic><tp:taxon-name><tp:taxon-name-part taxon-name-part-type="genus" reg="Astrochapsa">Astrochapsa</tp:taxon-name-part></tp:taxon-name>. <tp:taxon-name><tp:taxon-name-part taxon-name-part-type="genus" reg="Chapsa">Chapsa</tp:taxon-name-part><tp:taxon-name-part taxon-name-part-type="species" reg="wolseleyana">wolseleyana</tp:taxon-name-part></tp:taxon-name></italic> was associated phylogenetically with a strongly-supported clade (100/1) with <italic><tp:taxon-name><tp:taxon-name-part taxon-name-part-type="genus" reg="Chapsa">C.</tp:taxon-name-part><tp:taxon-name-part taxon-name-part-type="species" reg="patens">patens</tp:taxon-name-part></tp:taxon-name></italic>, but with sufficient distance to be considered a distinct species. In addition, the latter differs from <italic><tp:taxon-name><tp:taxon-name-part taxon-name-part-type="genus" reg="Chapsa">C.</tp:taxon-name-part><tp:taxon-name-part taxon-name-part-type="species" reg="wolseleyana">wolseleyana</tp:taxon-name-part></tp:taxon-name></italic> in having larger pale brown apothecia (up to 2 mm diam.) with white pruina, unpigmented epihymenium and unpigmented paraphyses adspersed with fine greyish to brownish granules, hyaline ascospores (Frisch et al. 2006; <xref ref-type="bibr" rid="B7">Joshi et al. 2012</xref>; <xref ref-type="bibr" rid="B8">Joshi et al. 2018</xref>).</p></tp:treatment-sec><ref-list><ref id="B29"><mixed-citation xmlns:xlink="http://www.w3.org/1999/xlink" xlink:type="simple"><person-group><name name-style="western"><surname>Weerakoon</surname><given-names>G</given-names></name><name name-style="western"><surname>Rivas</surname><given-names>Plata</given-names></name><name name-style="western"><surname>Lumbsch</surname><given-names>HT</given-names></name><name name-style="western"><surname>Lücking</surname><given-names>R</given-names></name></person-group> (<year>2012</year>) <article-title>Three new species of <italic><tp:taxon-name><tp:taxon-name-part taxon-name-part-type="genus">Chapsa</tp:taxon-name-part></tp:taxon-name></italic> (lichenized <tp:taxon-name><tp:taxon-name-part taxon-name-part-type="phylum">Ascomycota</tp:taxon-name-part></tp:taxon-name>: <tp:taxon-name><tp:taxon-name-part taxon-name-part-type="order">Ostropales</tp:taxon-name-part></tp:taxon-name>: <tp:taxon-name><tp:taxon-name-part taxon-name-part-type="family">Graphidaceae</tp:taxon-name-part></tp:taxon-name>) from tropical Asia.</article-title><source>The Lichenologist</source><volume>44</volume>(<issue>3</issue>): <fpage>373</fpage>–<lpage>379</lpage>. <ext-link xlink:type="simple" ext-link-type="doi" xlink:href="10.1017/S0024282911000892">https://doi.org/10.1017/S0024282911000892</ext-link></mixed-citation></ref><ref id="B15"><mixed-citation xmlns:xlink="http://www.w3.org/1999/xlink" xlink:type="simple"><person-group><name name-style="western"><surname>Lumbsch</surname><given-names>HT</given-names></name><name name-style="western"><surname>Ahti</surname><given-names>T</given-names></name><name name-style="western"><surname>Altermann</surname><given-names>S</given-names></name><name name-style="western"><surname>De Paz</surname><given-names>GA</given-names></name><name name-style="western"><surname>Aptroot</surname><given-names>A</given-names></name><name name-style="western"><surname>Arup</surname><given-names>U et al.</given-names></name></person-group> (<year>2011</year>) <article-title>One hundred new species of lichenized fungi: a signature of undiscovered global diversity.</article-title><source>Phytotaxa</source><volume>18</volume>: <fpage>36</fpage>–<lpage>40</lpage>. <ext-link xlink:type="simple" ext-link-type="doi" xlink:href="10.11646/phytotaxa.18.1.1">https://doi.org/10.11646/phytotaxa.18.1.1</ext-link></mixed-citation></ref><ref id="B20"><mixed-citation xmlns:xlink="http://www.w3.org/1999/xlink" xlink:type="simple"><person-group><name name-style="western"><surname>Parnmen</surname><given-names>S</given-names></name><name name-style="western"><surname>Lücking</surname><given-names>R</given-names></name><name name-style="western"><surname>Lumbsch</surname><given-names>HT</given-names></name></person-group> (<year>2012</year>) Phylogenetic classification at generic level in the absence of distinct phylogenetic patterns of phenotypical variation: a case study in <tp:taxon-name><tp:taxon-name-part taxon-name-part-type="family">Graphidaceae</tp:taxon-name-part></tp:taxon-name> (<tp:taxon-name><tp:taxon-name-part taxon-name-part-type="phylum">Ascomycota</tp:taxon-name-part></tp:taxon-name>). PLoS ONE 7(12): e51392. <ext-link xlink:type="simple" ext-link-type="doi" xlink:href="10.1371/journal.pone.0051392">https://doi.org/10.1371/journal.pone.0051392</ext-link></mixed-citation></ref><ref id="B7"><mixed-citation xmlns:xlink="http://www.w3.org/1999/xlink" xlink:type="simple"><person-group><name name-style="western"><surname>Joshi</surname><given-names>S</given-names></name><name name-style="western"><surname>Upreti</surname><given-names>DK</given-names></name><name name-style="western"><surname>Nayaka</surname><given-names>S</given-names></name></person-group> (<year>2012</year>) The lichen genus <italic><tp:taxon-name><tp:taxon-name-part taxon-name-part-type="genus">Chapsa</tp:taxon-name-part></tp:taxon-name></italic> (<tp:taxon-name><tp:taxon-name-part taxon-name-part-type="family">Graphidaceae</tp:taxon-name-part></tp:taxon-name>) in India. Mycotaxon 120: 23–24, 27, 31, 32. <ext-link xlink:type="simple" ext-link-type="doi" xlink:href="10.5248/120.23">https://doi.org/10.5248/120.23</ext-link></mixed-citation></ref><ref id="B8"><mixed-citation xmlns:xlink="http://www.w3.org/1999/xlink" xlink:type="simple"><person-group><name name-style="western"><surname>Joshi</surname><given-names>S</given-names></name><name name-style="western"><surname>Upreti</surname><given-names>DK</given-names></name><name name-style="western"><surname>Divakar</surname><given-names>PK</given-names></name><name name-style="western"><surname>Lumbsch</surname><given-names>HT</given-names></name><name name-style="western"><surname>Lücking</surname><given-names>R</given-names></name></person-group> (<year>2018</year>) <article-title>A re-evaluation of thelotremoid <tp:taxon-name><tp:taxon-name-part taxon-name-part-type="family">Graphidaceae</tp:taxon-name-part></tp:taxon-name> (lichenized <tp:taxon-name><tp:taxon-name-part taxon-name-part-type="phylum">Ascomycota</tp:taxon-name-part></tp:taxon-name>: <tp:taxon-name><tp:taxon-name-part taxon-name-part-type="order">Ostropales</tp:taxon-name-part></tp:taxon-name>) in India.</article-title><source>The Lichenologist</source><volume>50</volume>(<issue>6</issue>): <fpage>634</fpage>–<lpage>639</lpage>. <ext-link xlink:type="simple" ext-link-type="doi" xlink:href="10.1017/S0024282918000439">https://doi.org/10.1017/S0024282918000439</ext-link></mixed-citation></ref></ref-list></tp:taxon-treatment>
