# Supplementary material for: ﻿New species and records of Chapsa (Graphidaceae) in China
Source: MycoKeys. 2021 Dec 10;85:73–85. doi: 10.3897/mycokeys.85.76040 (PMC8683392; doi:10.3897/mycokeys.85.76040)
Supplement: XML Treatment for Chapsa niveocarpa [file mycokeys.85.76040-treatment3.xml]

<!DOCTYPE tp:taxon-treatment
  PUBLIC "-//TaxonX//DTD Taxonomic Treatment Publishing DTD v0 20100105//EN" "tax-treatment-NSO.dtd">
<tp:taxon-treatment xmlns:tp="http://www.plazi.org/taxpub"><tp:treatment-meta><kwd-group><label>Taxon classification</label><kwd>
                <named-content content-type="kingdom">Fungi</named-content>
              </kwd><kwd>
                <named-content content-type="order">Ostropales</named-content>
              </kwd><kwd>
                <named-content content-type="family">Graphidaceae</named-content>
              </kwd></kwd-group><mixed-citation publication-type="journal"><person-group><name><surname>Dou*</surname><given-names>Ming-Zhu</given-names></name><name><surname>Li*</surname><given-names>Min</given-names></name><name><surname>Jia</surname><given-names>Ze-Feng</given-names></name></person-group><article-title>﻿New species and records of <italic><tp:taxon-name><tp:taxon-name-part taxon-name-part-type="genus" reg="Chapsa">Chapsa</tp:taxon-name-part></tp:taxon-name></italic> (<tp:taxon-name><tp:taxon-name-part taxon-name-part-type="family">Graphidaceae</tp:taxon-name-part></tp:taxon-name>) in China</article-title><source>MycoKeys</source><day>10</day><month>12</month><year>2021</year><volume>85</volume><fpage>73</fpage><lpage>85</lpage><pub-id pub-id-type="doi">10.3897/mycokeys.85.76040</pub-id></mixed-citation></tp:treatment-meta><tp:nomenclature><label>﻿</label><tp:taxon-name>
              <object-id xmlns:xlink="http://www.w3.org/1999/xlink" content-type="arpha" xlink:type="simple">2503DFE0-D91C-5C13-8932-F4933E7B7633</object-id>
              <tp:taxon-name-part taxon-name-part-type="genus" reg="Chapsa">Chapsa</tp:taxon-name-part>
              <tp:taxon-name-part taxon-name-part-type="species" reg="niveocarpa">niveocarpa</tp:taxon-name-part>
            </tp:taxon-name><tp:taxon-authority>Mangold in Mangold, Elix &amp; Lumbsch, Flora of Australia, 57:654 (2009)</tp:taxon-authority><xref ref-type="fig" rid="F4">Figure 4</xref></tp:nomenclature><tp:treatment-sec sec-type="description" id="SECID0E4ABG"><title>Description.</title><p>Thallus corticolous, crustose, pale grayish-green surface dull and fluctuating along the bark. Apothecia erumpent, solitary to fused, angular rounded to slightly elongate, 0.5–1.8 × 0.5–1.2 mm; thalline margin split and recurved, insidewith thick white pruina; disc exposed, yellowish-brown, covered by white pruina. Exciple laterally 12–75 μm wide, dark brown; epihymenium 10–20 μm high; hymenium 120–200 μm high, grey-brown, inspersed by granules, non-amyloid; hypothecium indistinct; paraphyses unbranched; tips distinctly thickened; periphysoides present, but obscured by granular inclusions. Asci 1-spored, clavate, 120–140 × 27–36 μm; ascospores densely muriform, with thick halo at both ends, oblong, hyaline, 115–135 × 25–34 μm, I-. Pycnidia not observed.</p><fig id="F4" position="float" orientation="portrait"><object-id xmlns:xlink="http://www.w3.org/1999/xlink" content-type="doi" xlink:type="simple">10.3897/mycokeys.85.76040.figure4</object-id><object-id xmlns:xlink="http://www.w3.org/1999/xlink" content-type="arpha" xlink:type="simple">716C7539-5C4F-507A-90DD-E175D93D52A6</object-id><label>Figure 4.</label><caption><p><italic><tp:taxon-name><tp:taxon-name-part taxon-name-part-type="genus" reg="Chapsa">Chapsa</tp:taxon-name-part><tp:taxon-name-part taxon-name-part-type="species" reg="niveocarpa">niveocarpa</tp:taxon-name-part></tp:taxon-name></italic> (<abbrev xmlns:xlink="http://www.w3.org/1999/xlink" xlink:title="Liaocheng University College of Life Sciences Fungarium" id="ABBRID0EVBBG" xlink:type="simple">LCUF</abbrev><ext-link xmlns:xlink="http://www.w3.org/1999/xlink" ext-link-type="gen" xlink:href="HN19508" xlink:type="simple">HN19508</ext-link>) <bold>A</bold> habit of thallus with apothecia <bold>B</bold> apothecium (part of pruina scraped off) <bold>C</bold> section of apothecium with periphysoids (direction of arrow) <bold>D</bold> paraphyses with hyaline granules <bold>E</bold> ascus <bold>F</bold> ascospore with halo. Scale bars: 1 mm (<bold>A</bold>); 0.5 mm (<bold>B</bold>); 50 μm (<bold>C</bold>); 25 μm (<bold>D</bold>); 30 μm (<bold>E</bold>); 25 μm (<bold>F</bold>).</p></caption><graphic xmlns:xlink="http://www.w3.org/1999/xlink" xlink:href="mycokeys-85-073-g004.jpg" position="float" orientation="portrait" xlink:type="simple" id="oo_621466.jpg"><uri content-type="original_file" xlink:type="simple">https://binary.pensoft.net/fig/621466</uri></graphic></fig></tp:treatment-sec><tp:treatment-sec sec-type="chemistry" id="SECID0EWCBG"><title>Chemistry.</title><p>Thallus K-, C-, PD-; no compounds detectable by TLC.</p></tp:treatment-sec><tp:treatment-sec sec-type="ecology" id="SECID0E2CBG"><title>Ecology and distribution.</title><p>Growing on tree bark in tropical rainforests in altitudes ranging from 500 to 1100 m. Australia, Queensland (<xref ref-type="bibr" rid="B16">Mangold 2008</xref>); newly reported for China.</p></tp:treatment-sec><tp:treatment-sec sec-type="material" id="SECID0EFDBG"><title>Selected specimens examined.</title><p>China. Hainan Province: Wuzhishan City, Wuzhishan Nature Reserve, <named-content xmlns:xlink="http://www.w3.org/1999/xlink" content-type="dwc:verbatimCoordinates" xlink:type="simple"><named-content content-type="geo-json" specific-use="{&#34;type&#34;:&#34;Point&#34;,&#34;coordinates&#34;:[109.684444,18.903611]}" id="NCID0EODBG" xlink:type="simple">18°54'13"N, 109°41'04"E</named-content></named-content>, alt. 870 m, on bark, 12 Dec 2019, M. Li <ext-link xmlns:xlink="http://www.w3.org/1999/xlink" ext-link-type="gen" xlink:href="HN19508" xlink:type="simple">HN19508</ext-link> (<abbrev xmlns:xlink="http://www.w3.org/1999/xlink" xlink:title="Liaocheng University College of Life Sciences Fungarium" id="ABBRID0ETDBG" xlink:type="simple">LCUF</abbrev>) (GenBank <ext-link xmlns:xlink="http://www.w3.org/1999/xlink" ext-link-type="gen" xlink:href="MW009076" xlink:type="simple">MW009076</ext-link> for ITS and <ext-link xmlns:xlink="http://www.w3.org/1999/xlink" ext-link-type="gen" xlink:href="MW010272" xlink:type="simple">MW010272</ext-link> for LSU); China. Hainan Province: Wuzhishan City, Wuzhishan Nature Reserve, <named-content xmlns:xlink="http://www.w3.org/1999/xlink" content-type="dwc:verbatimCoordinates" xlink:type="simple"><named-content content-type="geo-json" specific-use="{&#34;type&#34;:&#34;Point&#34;,&#34;coordinates&#34;:[109.684444,18.886944]}" id="NCID0E1DBG" xlink:type="simple">18°53'13"N, 109°41'04"E</named-content></named-content>, alt. 1020 m, on bark, 12 Dec 2019, M. Li <ext-link xmlns:xlink="http://www.w3.org/1999/xlink" ext-link-type="gen" xlink:href="HN19530" xlink:type="simple">HN19530</ext-link> (<abbrev xmlns:xlink="http://www.w3.org/1999/xlink" xlink:title="Liaocheng University College of Life Sciences Fungarium" id="ABBRID0E6DBG" xlink:type="simple">LCUF</abbrev>); China. Hainan Province: Wuzhishan City, Wuzhishan Nature Reserve, <named-content xmlns:xlink="http://www.w3.org/1999/xlink" content-type="dwc:verbatimCoordinates" xlink:type="simple"><named-content content-type="geo-json" specific-use="{&#34;type&#34;:&#34;Point&#34;,&#34;coordinates&#34;:[109.684444,18.903611]}" id="NCID0EGEBG" xlink:type="simple">18°54'13'N, 109°41'04'E</named-content></named-content>, alt. 870 m, on bark, 12 Dec 2019, M. Li <ext-link xmlns:xlink="http://www.w3.org/1999/xlink" ext-link-type="gen" xlink:href="HN19499" xlink:type="simple">HN19499</ext-link> (<abbrev xmlns:xlink="http://www.w3.org/1999/xlink" xlink:title="Liaocheng University College of Life Sciences Fungarium" id="ABBRID0ELEBG" xlink:type="simple">LCUF</abbrev>); China. Hainan Province: Lingshui County, Diaoluo Mountain, <named-content xmlns:xlink="http://www.w3.org/1999/xlink" content-type="dwc:verbatimCoordinates" xlink:type="simple"><named-content content-type="geo-json" specific-use="{&#34;type&#34;:&#34;Point&#34;,&#34;coordinates&#34;:[109.867222,18.726389]}" id="NCID0ESEBG" xlink:type="simple">18°43'35"N, 109°52'02"E</named-content></named-content>, alt. 900 m, on bark, 14 Dec 2019, M. Li <ext-link xmlns:xlink="http://www.w3.org/1999/xlink" ext-link-type="gen" xlink:href="HN19687" xlink:type="simple">HN19687</ext-link> (<abbrev xmlns:xlink="http://www.w3.org/1999/xlink" xlink:title="Liaocheng University College of Life Sciences Fungarium" id="ABBRID0EXEBG" xlink:type="simple">LCUF</abbrev>); China. Hainan Province: Lingshui County, Diaoluo Mountain, <named-content xmlns:xlink="http://www.w3.org/1999/xlink" content-type="dwc:verbatimCoordinates" xlink:type="simple"><named-content content-type="geo-json" specific-use="{&#34;type&#34;:&#34;Point&#34;,&#34;coordinates&#34;:[109.867222,18.726389]}" id="NCID0E5EBG" xlink:type="simple">18°43'35"N, 109°52'02"E</named-content></named-content>, alt. 900 m, on bark, 14 Dec 2019, M. Li <ext-link xmlns:xlink="http://www.w3.org/1999/xlink" ext-link-type="gen" xlink:href="HN19679" xlink:type="simple">HN19679</ext-link> (<abbrev xmlns:xlink="http://www.w3.org/1999/xlink" xlink:title="Liaocheng University College of Life Sciences Fungarium" id="ABBRID0EDFBG" xlink:type="simple">LCUF</abbrev>).</p></tp:treatment-sec><tp:treatment-sec sec-type="notes" id="SECID0EHFBG"><title>Note.</title><p><italic><tp:taxon-name><tp:taxon-name-part taxon-name-part-type="genus" reg="Chapsa">Chapsa</tp:taxon-name-part><tp:taxon-name-part taxon-name-part-type="species" reg="niveocarpa">niveocarpa</tp:taxon-name-part></tp:taxon-name></italic> is characterised by its crustose, pale greyish-green thallus; rounded to elongate apothecia, yellowish-brown discs with white pruina, obscured periphysoids, inspersed hymenium, 1-spored(rare 2-spored)ascus and muriform and hyalineascospores with halo. <italic><tp:taxon-name><tp:taxon-name-part taxon-name-part-type="genus" reg="Chapsa">Chapsa</tp:taxon-name-part><tp:taxon-name-part taxon-name-part-type="species" reg="niveocarpa">niveocarpa</tp:taxon-name-part></tp:taxon-name></italic> is morphologically similar and phylogenetically related to <italic><tp:taxon-name><tp:taxon-name-part taxon-name-part-type="genus" reg="Chapsa">C.</tp:taxon-name-part><tp:taxon-name-part taxon-name-part-type="species" reg="leprocarpa">leprocarpa</tp:taxon-name-part></tp:taxon-name></italic>, and both species occur on bark in tropical forests (<xref ref-type="bibr" rid="B2">Frisch 2006</xref>; <xref ref-type="bibr" rid="B16">Mangold 2008</xref>; <xref ref-type="bibr" rid="B20">Parnmen et al. 2012</xref>). <italic><tp:taxon-name><tp:taxon-name-part taxon-name-part-type="genus" reg="Chapsa">Chapsa</tp:taxon-name-part><tp:taxon-name-part taxon-name-part-type="species" reg="leprocarpa">leprocarpa</tp:taxon-name-part></tp:taxon-name></italic> differs from <italic><tp:taxon-name><tp:taxon-name-part taxon-name-part-type="genus" reg="Chapsa">C.</tp:taxon-name-part><tp:taxon-name-part taxon-name-part-type="species" reg="niveocarpa">niveocarpa</tp:taxon-name-part></tp:taxon-name></italic> in having a lower hymenium (100–130 μm) and smaller ascospores (up to 111 μm long) (<xref ref-type="bibr" rid="B2">Frisch 2006</xref>). The specimen (<ext-link xmlns:xlink="http://www.w3.org/1999/xlink" ext-link-type="gen" xlink:href="HN19508" xlink:type="simple">HN19508</ext-link>) we collected in China is allocated phylogenetically to a strongly-supported (1/91) clade with <italic><tp:taxon-name><tp:taxon-name-part taxon-name-part-type="genus" reg="Chapsa">C.</tp:taxon-name-part><tp:taxon-name-part taxon-name-part-type="species" reg="niveocarpa">niveocarpa</tp:taxon-name-part></tp:taxon-name></italic>. The collections cited above are the first reports for China.</p></tp:treatment-sec><ref-list><ref id="B16"><mixed-citation xmlns:xlink="http://www.w3.org/1999/xlink" xlink:type="simple"><person-group><name name-style="western"><surname>Mangold</surname><given-names>A</given-names></name></person-group> (<year>2008</year>) Taxonomic studies on members of Thelotrematoid <tp:taxon-name><tp:taxon-name-part taxon-name-part-type="order">Ostropales</tp:taxon-name-part></tp:taxon-name> (Lichenized <tp:taxon-name><tp:taxon-name-part taxon-name-part-type="phylum">Ascomycota</tp:taxon-name-part></tp:taxon-name>) in Australia. PhD Thesis, University of Duisburg, Essen.</mixed-citation></ref><ref id="B2"><mixed-citation xmlns:xlink="http://www.w3.org/1999/xlink" xlink:type="simple"><person-group><name name-style="western"><surname>Frisch</surname><given-names>A</given-names></name></person-group> (<year>2006</year>) <article-title>Contribution towards a new systematic of the lichen family <tp:taxon-name><tp:taxon-name-part taxon-name-part-type="family">Thelotremataceae</tp:taxon-name-part></tp:taxon-name>. I. The lichen family <tp:taxon-name><tp:taxon-name-part taxon-name-part-type="family">Thelotremataceae</tp:taxon-name-part></tp:taxon-name> in Africa.</article-title><source>Bibliotheca Lichenologica</source><volume>92</volume>: <fpage>1</fpage>–<lpage>370</lpage>.</mixed-citation></ref><ref id="B20"><mixed-citation xmlns:xlink="http://www.w3.org/1999/xlink" xlink:type="simple"><person-group><name name-style="western"><surname>Parnmen</surname><given-names>S</given-names></name><name name-style="western"><surname>Lücking</surname><given-names>R</given-names></name><name name-style="western"><surname>Lumbsch</surname><given-names>HT</given-names></name></person-group> (<year>2012</year>) Phylogenetic classification at generic level in the absence of distinct phylogenetic patterns of phenotypical variation: a case study in <tp:taxon-name><tp:taxon-name-part taxon-name-part-type="family">Graphidaceae</tp:taxon-name-part></tp:taxon-name> (<tp:taxon-name><tp:taxon-name-part taxon-name-part-type="phylum">Ascomycota</tp:taxon-name-part></tp:taxon-name>). PLoS ONE 7(12): e51392. <ext-link xlink:type="simple" ext-link-type="doi" xlink:href="10.1371/journal.pone.0051392">https://doi.org/10.1371/journal.pone.0051392</ext-link></mixed-citation></ref></ref-list></tp:taxon-treatment>
